# Supplementary material for: Sex Matters–Insights from Testing Drug Efficacy in an Animal Model of Pancreatic Cancer
Source: Cancers (Basel). 2024 May 16;16(10):1901. doi: 10.3390/cancers16101901 (PMC11120498; doi:10.3390/cancers16101901)
Supplement: Supplementary file 1 [file cancers-16-01901-s001.zip]

Archive with 1 entries (1 files):
- cancers-3009602-supplementary.pdf
